# Supplementary material for: Analysis of Plasticizer Contamination Throughout Olive Oil Production
Source: Molecules. 2024 Dec 20;29(24):6013. doi: 10.3390/molecules29246013 (PMC11678070; doi:10.3390/molecules29246013)
Supplement: Supplementary file 1 [file molecules-29-06013-s001.zip]

Archive with 1 entries (1 files):
- molecules-3370525-supplementary.xlsx
