# Supplementary material for: Analysis of Plasticizer Contamination Throughout Olive Oil Production
Source: Molecules. 2024 Dec 20;29(24):6013. doi: 10.3390/molecules29246013 (PMC11678070; doi:10.3390/molecules29246013)
Supplement: Supplementary file 1 [file molecules-29-06013-s001.zip › molecules-3370525-supplementary.xlsx]

## Sheet: Folha1
		DMP	DMTP	DBM	DEP	DIPrP	DAP	DPrP	DES	DIBP	DBP	DMEP	BMPP	DIPP	DEEP	DPP	BPA	ATBC	BBP	DHXP	DEHA	DBEP	DCHP	DPhP	DEHP	DHP	DOP	DEHT	DEHS	DNP	DINP	DIDP	TOMT
North	a.	<LOQ	<LOD	<LOD	<LOQ	<LOQ	<LOD	<LOD	<LOD	0.011 ± 0.004	<LOD	<LOD	<LOD	<LOD	0.096 ± 0.027	<LOD	<LOD	<LOD	<LOD	<LOD	<LOD	<LOD	<LOD	<LOD	<LOD	<LOD	<LOD	1.760 ± 0.543	0.035 ± 0.011	<LOQ	<LOD	<LOD	0.027 ± 0.004
	b.	<LOD	<LOD	<LOD	0.019 ± 0.001	<LOD	<LOD	<LOD	<LOD	0.008 ± 0.001	<LOD	<LOD	<LOD	<LOQ	<LOD	<LOD	<LOD	<LOQ	<LOD	<LOD	<LOD	<LOD	<LOD	<LOD	<LOD	<LOD	<LOD	0.736 ± 0.132	<LOQ	0.034 ± 0.001	<LOD	<LOD	0.024 ± 0.001
	c.	not analyzed
	d.	<LOQ	<LOD	<LOD	<LOD	<LOQ	<LOQ	<LOQ	<LOD	<LOD	<LOQ	<LOD	<LOD	<LOD	<LOD	<LOD	<LOD	0.007 ± 0.000	<LOQ	<LOD	0.135 ± 0.004	<LOD	<LOD	<LOD	<LOD	<LOD	<LOD	0.858 ± 0.041	<LOQ	0.041 ± 0.002	<LOD	<LOD	0.040 ± 0.001
	e.	<LOD	<LOD	<LOD	<LOQ	<LOD	<LOQ	<LOQ	<LOD	0.007 ± 0.002	<LOQ	<LOD	<LOD	<LOD	<LOD	<LOD	<LOD	0.008 ± 0.001	<LOQ	<LOQ	0.124 ± 0.009	<LOD	<LOD	<LOD	<LOD	<LOD	<LOD	0.878 ± 0.054	<LOQ	0.045 ± 0.002	<LOD	<LOD	0.042 ± 0.001
	f.	<LOD	<LOD	<LOD	0.026 ± 0.010	<LOD	<LOD	<LOQ	<LOD	<LOD	<LOD	<LOD	<LOD	<LOD	<LOD	<LOD	<LOD	0.011 ± 0.001	<LOQ	<LOQ	0.161 ± 0.011	<LOD	<LOD	<LOD	<LOD	<LOD	<LOD	0.975 ± 0.028	<LOQ	0.059 ± 0.002	0.103 ± 0.061	<LOD	0.041 ± 0.002
	g.	<LOD	<LOD	<LOD	<LOD	<LOD	<LOD	<LOD	<LOD	<LOD	<LOD	<LOD	<LOD	<LOD	<LOD	5.747 ± 0.734	<LOD	0.008 ± 0.001	<LOQ	<LOQ	0.181 ± 0.003	<LOD	<LOD	<LOD	<LOD	<LOD	<LOD	0.850 ± 0.017	<LOQ	0.042 ± 0.001	1.278 ± 0.161	<LOD	0.032 ± 0.001
	h.	<LOQ	<LOD	<LOD	<LOD	<LOD	<LOD	<LOD	<LOD	0.019 ± 0.008	<LOQ	0.969 ± 0.107	0.023 ± 0.001	0.032 ± 0.001	<LOD	5.998 ± 1.000	<LOD	0.009 ± 0.002	<LOQ	<LOQ	0.188 ± 0.007	<LOD	<LOD	<LOD	<LOD	<LOD	<LOD	0.860 ± 0.023	<LOQ	0.107 ± 0.003	3.527 ± 0.214	<LOD	0.050 ± 0.003
	i.	0.013 ± 0.001	<LOD	<LOD	<LOD	0.004 ± 0.001	<LOD	<LOD	<LOD	0.028 ± 0.009	0.127 ± 0.007	4.342 ± 0.448	0.029 ± 0.001	0.043 ± 0.000	0.019 ± 0.004	<LOD	<LOD	0.015 ± 0.000	0.006 ± 0.001	<LOD	0.245 ± 0.015	<LOD	<LOD	<LOD	0.454 ± 0.013	0.468 ± 0.016	<LOD	2.686 ± 0.099	<LOQ	0.192 ± 0.007	6.000 ± 0.203	<LOD	0.051 ± 0.000
Centre	a.	not analyzed
	b.	<LOQ	<LOD	<LOD	<LOQ	<LOQ	<LOD	<LOQ	<LOD	0.019 ± 0.010	0.073 ± 0.004	<LOD	<LOD	<LOD	0.024 ± 0.000	4.325 ± 0.282	<LOD	0.014 ± 0.000	<LOD	<LOD	<LOD	<LOD	<LOD	<LOD	0.076 ± 0.007	0.044 ± 0.007	<LOD	0.206 ± 0.021	<LOQ	0.033 ± 0.002	0.146 ± 0.056	<LOD	<LOQ
	c.	<LOD	<LOD	<LOD	<LOQ	<LOQ	<LOD	<LOQ	<LOD	0.052 ± 0.010	0.085 ± 0.004	<LOD	<LOD	<LOD	<LOD	5.204 ± 0.327	<LOD	0.019 ± 0.002	<LOD	<LOD	<LOD	<LOD	<LOD	<LOD	<LOD	<LOD	<LOD	0.153 ± 0.004	<LOQ	0.029 ± 0.004	0.431 ± 0.145	<LOD	<LOQ
	d.	<LOQ	<LOD	<LOD	<LOD	<LOQ	0.045 ± 0.001	0.018 ± 0.001	<LOD	0.061 ± 0.007	0.083 ± 0.012	<LOD	<LOD	<LOQ	<LOQ	6.422 ± 0.020	<LOD	0.016 ± 0.001	<LOD	<LOD	<LOD	<LOD	<LOD	<LOD	<LOD	<LOD	<LOD	0.185 ± 0.005	<LOQ	0.035 ± 0.004	0.318 ± 0.065	<LOD	<LOQ
	e.	0.007 ± 0.001	<LOD	<LOD	<LOD	<LOQ	<LOQ	<LOQ	<LOD	0.079 ± 0.013	0.082 ± 0.007	<LOD	<LOQ	<LOQ	<LOD	6.213 ± 0.830	<LOD	0.015 ± 0.001	<LOD	<LOQ	<LOD	<LOD	<LOD	<LOQ	<LOD	<LOD	<LOD	0.190 ± 0.009	<LOQ	0.037 ± 0.003	0.625 ± 0.309	<LOD	<LOQ
	f.	0.009 ± 0.001	<LOD	<LOD	<LOD	<LOQ	0.098 ± 0.004	0.066 ± 0.001	<LOD	0.093 ± 0.008	0.092 ± 0.002	<LOD	<LOQ	<LOQ	<LOD	6.801 ± 0.279	<LOD	0.016 ± 0.001	<LOQ	<LOQ	<LOD	<LOD	<LOD	<LOD	<LOD	<LOD	<LOD	0.767 ± 0.006	<LOQ	0.059 ± 0.003	1.211 ± 0.172	<LOD	<LOQ
	g.	not analyzed
	h.	0.007 ± 0.001	<LOD	<LOD	<LOD	<LOD	<LOQ	<LOQ	<LOD	0.072 ± 0.007	0.096 ± 0.009	1.686 ± 0.643	0.035 ± 0.001	0.050 ± 0.003	<LOD	9.818 ± 0.363	<LOD	0.018 ± 0.003	<LOQ	<LOQ	<LOD	<LOD	<LOD	<LOD	<LOD	<LOD	<LOD	0.315 ± 0.005	<LOQ	0.109 ± 0.008	3.528 ± 0.323	<LOD	<LOQ
	i.	not analyzed
South	a.	not analyzed
	b.	<LOD	<LOD	<LOD	<LOD	<LOD	<LOD	<LOD	<LOD	<LOD	<LOD	<LOD	<LOD	<LOD	<LOD	<LOD	<LOD	<LOD	<LOD	<LOD	<LOD	<LOD	<LOD	<LOD	<LOD	<LOD	<LOD	<LOD	<LOD	<LOD	<LOD	<LOD	<LOD
	c.	<LOD	<LOD	<LOD	0.023 ± 0.005	<LOD	<LOQ	<LOD	<LOD	0.013 ± 0.006	<LOQ	<LOD	<LOD	<LOD	<LOD	3.389 ± 0.297	<LOD	0.013 ± 0.001	<LOD	<LOD	0.022 ± 0.004	<LOD	<LOD	<LOD	<LOD	<LOD	<LOD	0.505 ± 0.012	<LOQ	<LOQ	<LOQ	<LOD	<LOQ
	d.	<LOQ	<LOD	<LOD	<LOD	<LOD	<LOQ	<LOD	<LOD	0.010 ± 0.008	<LOQ	<LOD	<LOD	<LOD	<LOD	5.435 ± 0.267	<LOD	<LOD	<LOD	<LOD	<LOD	<LOD	<LOD	<LOD	<LOD	<LOD	<LOD	0.317 ± 0.038	<LOQ	<LOQ	0.103 ± 0.023	<LOD	<LOQ
	e.	<LOQ	<LOD	<LOD	<LOD	<LOD	<LOD	<LOD	<LOD	0.010 ± 0.002	<LOD	<LOD	<LOD	<LOD	<LOQ	5.716 ± 0.210	<LOD	<LOQ	<LOD	<LOD	<LOD	<LOD	<LOD	<LOD	<LOD	<LOD	<LOD	<LOQ	<LOQ	<LOQ	0.156 ± 0.015	<LOD	<LOQ
	f.	<LOQ	<LOD	<LOD	<LOD	<LOD	<LOD	<LOD	<LOD	<LOQ	<LOD	<LOD	<LOD	<LOD	<LOD	5.494 ± 0.179	<LOD	0.015 ± 0.001	<LOD	<LOD	<LOD	<LOD	<LOD	<LOD	<LOD	<LOD	<LOD	0.436 ± 0.062	<LOQ	<LOQ	0.264 ± 0.064	<LOD	<LOQ
	g.	<LOQ	<LOD	<LOD	0.041 ± 0.014	<LOD	<LOD	<LOD	<LOD	<LOQ	<LOQ	<LOD	<LOD	<LOD	<LOD	<LOD	<LOD	<LOQ	<LOD	<LOD	0.068 ± 0.002	<LOD	<LOD	<LOD	0.037 ± 0.003	<LOD	<LOD	0.520 ± 0.011	<LOQ	0.024 ± 0.003	2.768 ± 0.132	1.627 ± 0.083	<LOQ
	h.	<LOQ	<LOD	<LOD	<LOD	<LOD	<LOD	<LOD	<LOD	<LOQ	<LOQ	<LOD	<LOD	<LOD	0.043 ± 0.005	5.921 ± 0.087	<LOD	0.015 ± 0.001	<LOD	<LOD	0.095 ± 0.003	<LOD	<LOD	<LOD	0.078 ± 0.009	0.051 ± 0.009	<LOD	2.859 ± 0.091	<LOQ	<LOQ	4.595 ± 0.222	0.518 ± 0.053	<LOQ
	i.	<LOQ	<LOD	<LOD	<LOD	<LOD	<LOD	<LOD	<LOD	<LOD	0.038 ± 0.002	<LOD	<LOD	<LOD	<LOQ	6.243 ± 0.440	<LOD	0.029 ± 0.002	<LOD	<LOD	0.161 ± 0.008	<LOD	<LOD	<LOD	0.095 ± 0.001	<LOQ	<LOD	8.538 ± 0.292	<LOQ	0.043 ± 0.006	6.513 ± 0.579	2.880 ± 0.046	<LOQ
Olive Oil 1	Glass	<LOD	<LOD	<LOD	<LOQ	<LOD	<LOQ	<LOD	<LOD	0.014 ± 0.009	<LOD	<LOD	<LOD	<LOD	0.024 ± 0.001	<LOD	<LOD	0.005 ± 0.000	<LOD	<LOD	<LOQ	<LOD	<LOD	<LOD	<LOD	<LOD	<LOD	0.631 ± 0.007	<LOQ	<LOQ	1.598 ± 0.145	<LOD	<LOQ
	PET	<LOQ	<LOD	<LOD	<LOD	<LOD	<LOD	<LOD	<LOD	<LOQ	<LOD	<LOD	<LOD	<LOD	<LOQ	1.125 ± 0.040	<LOD	0.008 ± 0.000	<LOD	<LOD	<LOD	<LOD	<LOD	<LOD	<LOD	<LOD	<LOD	0.730 ± 0.012	<LOQ	0.027 ± 0.001	1.807 ± 0.199	<LOD	<LOQ
Olive Oil 2	Glass	<LOQ	<LOD	<LOD	<LOD	<LOD	<LOQ	<LOD	<LOD	<LOQ	0.020 ± 0.005	<LOD	<LOD	<LOD	<LOD	0.005 ± 0.081	<LOD	0.005 ± 0.000	<LOD	<LOD	<LOD	<LOD	<LOD	<LOD	<LOD	<LOD	<LOD	0.326 ± 0.012	<LOQ	<LOQ	0.395 ± 0.076	<LOD	<LOQ
	PET	<LOD	<LOD	<LOD	<LOD	<LOD	<LOQ	<LOD	<LOD	0.018 ± 0.005	<LOQ	<LOD	<LOD	<LOD	<LOD	<LOD	<LOD	0.007 ± 0.000	<LOD	<LOD	<LOD	<LOD	<LOD	<LOD	<LOD	<LOD	<LOD	0.378 ± 0.019	0.018 ± 0.003	0.024 ± 0.001	0.716 ± 0.112	<LOD	<LOQ
Olive Oil 3	Glass	<LOQ	<LOD	<LOD	<LOQ	<LOD	<LOD	<LOD	<LOD	<LOD	<LOD	<LOD	<LOD	<LOD	<LOQ	0.656 ± 0.107	<LOD	0.016 ± 0.001	<LOD	<LOD	<LOD	<LOD	<LOD	<LOD	<LOD	<LOD	<LOD	1.337 ± 0.019	<LOQ	<LOQ	3.310 ± 0.053	<LOD	<LOQ
	PET	<LOQ	<LOD	<LOD	<LOQ	<LOD	<LOD	<LOD	<LOD	<LOQ	<LOD	<LOD	<LOD	<LOD	<LOD	<LOD	<LOD	0.016 ± 0.000	<LOQ	<LOD	<LOQ	<LOD	<LOD	<LOD	<LOD	<LOD	<LOD	2.048 ± 0.074	<LOQ	0.019 ± 0.003	3.245 ± 0.050	<LOD	<LOQ
Olive Oil 4	Glass	<LOD	<LOQ	<LOD	<LOQ	<LOD	<LOQ	<LOD	<LOD	<LOD	<LOD	<LOD	<LOD	<LOD	<LOD	<LOD	<LOD	<LOQ	<LOQ	<LOQ	<LOD	<LOD	<LOD	<LOD	0.656 ± 0.006	0.692 ± 0.006	<LOD	<LOD	0.100 ± 0.003	0.026 ± 0.001	1.244 ± 0.086	<LOD	<LOQ
Olive Oil 5	Glass	<LOD	<LOQ	<LOD	0.020 ± 0.010	<LOD	0.059 ± 0.003	<LOD	<LOD	0.020 ± 0.002	<LOD	<LOD	<LOD	<LOD	<LOQ	<LOD	<LOD	<LOQ	<LOD	<LOD	0.034 ± 0.014	<LOD	<LOD	<LOD	<LOD	<LOD	<LOD	0.504 ± 0.012	<LOQ	0.036 ± 0.002	5.976 ± 0.389	<LOD	<LOQ
Olive Oil 6	Can	<LOD	<LOD	<LOD	0.029 ± 0.005	<LOD	<LOD	<LOD	<LOD	<LOD	<LOD	<LOD	<LOQ	<LOQ	<LOD	<LOD	<LOD	<LOQ	<LOD	<LOD	<LOD	<LOD	<LOD	<LOD	0.082 ± 0.013	0.051 ± 0.014	<LOD	<LOD	<LOQ	0.124 ± 0.004	<LOD	<LOD	<LOQ
